# Supplementary material for: In Silico Methods for Identification of Potential Active Sites of Therapeutic Targets
Source: Molecules. 2022 Oct 20;27(20):7103. doi: 10.3390/molecules27207103 (PMC9609013; doi:10.3390/molecules27207103)
Supplement: Supplementary file 1 [file molecules-27-07103-s001.zip]

Archive with 1 entries (1 files):
- molecules-1818514-supplementary.pdf
